# Supplementary material for: GUCY2D-Associated Leber Congenital Amaurosis: A Retrospective Natural History Study in Preparation for Trials of Novel Therapies
Source: Am J Ophthalmol. 2020 Feb;210:59–70. doi: 10.1016/j.ajo.2019.10.019 (PMC7013380; doi:10.1016/j.ajo.2019.10.019)
Supplement: Data Profile [file mmc1.xml]

<?xml version="1.0" encoding="utf-8" standalone="no"?>
<data>
  <datasets>
    <author>michel.michaelides@ucl.ac.uk</author>
    <type>0</type>
    <dataset>
      <value>4</value>
      <reason>Data will be made available on request</reason>
      <comments />
    </dataset>
  </datasets>
</data>
